# Supplementary material for: Intervention versus surveillance in patients with common bile duct stones detected by intraoperative cholangiography: a population-based registry study
Source: Br J Surg. 2021 Oct 13;108(12):1506–12. doi: 10.1093/bjs/znab324 (PMC10364905; doi:10.1093/bjs/znab324)
Supplement: znab324_Supplementary_Data [file znab324_supplementary_data.zip]

Archive with 3 entries (2 files):
- znab324-suppl_data/
- znab324-suppl_data/Supplementary information.docx
- znab324-suppl_data/Supplementary_Figure_1.eps
